# Supplementary material for: Synthesis of Altissimacoumarin D and Other Prenylated Coumarins and Their Ability to Reverse the Multidrug Resistance Phenotype in Candida albicans
Source: J Fungi (Basel). 2023 Jul 18;9(7):758. doi: 10.3390/jof9070758 (PMC10381857; doi:10.3390/jof9070758)
Supplement: Supplementary file 1 [file jof-09-00758-s001.zip]

Archive with 1 entries (1 files):
- jof-2475213-supplementary.pdf
